# Supplementary material for: High Leptospira Diversity in Animals and Humans Complicates the Search for Common Reservoirs of Human Disease in Rural Ecuador
Source: PLoS Negl Trop Dis. 2016 Sep 13;10(9):e0004990. doi: 10.1371/journal.pntd.0004990 (PMC5021363; doi:10.1371/journal.pntd.0004990)
Supplement: S1 Table — (XLSX) [file pntd.0004990.s005.xlsx]

## Sheet: Animals
ANIMAL TYPE	Collection date	Sample name	Animal origin	Lepto positivity	Genotype
Pig	2013-12-28	001.C	Abdon Calderon	+	non identified
Pig	2013-12-28	002.C	Abdon Calderon	-	-
Pig	2013-12-28	003.C	Abdon Calderon	-	-
Pig	2013-12-28	004.C	Abdon Calderon	-	-
Pig	2013-12-28	005.C	Abdon Calderon	-	-
Pig	2013-12-28	006.C	Abdon Calderon	-	-
Pig	2014-01-25	007.C	Abdon Calderon	-	-
Pig	2014-01-25	008.C	Abdon Calderon	-	-
Pig	2014-01-25	009.C	Abdon Calderon	-	-
Pig	2014-01-25	010.C	Abdon Calderon	-	-
Pig	2014-03-01	011.C	Abdon Calderon	-	-
Pig	2014-03-01	012.C	Abdon Calderon	-	-
Pig	2014-03-01	013.C	Abdon Calderon	-	-
Pig	2014-03-01	014.C	Abdon Calderon	-	-
Pig	2014-03-01	015.C	Abdon Calderon	-	-
Pig	2014-11-29	ZC016	Abdon Calderon	-	-
Pig	2014-11-29	ZC017	Abdon Calderon	-	-
Pig	2014-11-29	ZC018	Abdon Calderon	-	-
Pig	2014-11-29	ZC019	Abdon Calderon	-	-
Pig	2014-11-29	ZC020	Abdon Calderon	-	-
Pig	2014-12-20	ZC021	Abdon Calderon	-	-
Pig	2014-12-20	ZC022	Abdon Calderon	-	-
Pig	2014-12-20	ZC023	Abdon Calderon	-	-
Pig	2015-04-25	ZC024	Abdon Calderon	-	-
Pig	2015-04-25	ZC025	Abdon Calderon	-	-
Pig	2015-04-25	ZC026	Abdon Calderon	-	-
Pig	2015-04-25	ZC027	Abdon Calderon	-	-
Pig	2015-04-25	ZC028	Abdon Calderon	-	-
Pig	2015-04-25	ZC029	Abdon Calderon	+	L santarosai
Pig	2015-04-25	ZC030	Abdon Calderon	-	-
Pig	2015-04-25	ZC031	Abdon Calderon	-	-
Pig	2015-04-25	ZC032	Abdon Calderon	-	-
Pig	2015-04-25	ZC033	Abdon Calderon	-	-
Pig	2015-05-23	ZC034	Abdon Calderon	-	-
Pig	2015-05-23	ZC035	Abdon Calderon	-	-
Cattle	2014-01-25	001.V	Abdon Calderon	-	-
Cattle	2014-01-25	002.V	Abdon Calderon	-	-
Cattle	2014-01-25	003.V	Abdon Calderon	-	-
Cattle	2014-01-25	004.V	Abdon Calderon	-	-
Cattle	2014-05-03	ZV005	Abdon Calderon	+	L interrogans (1)
Cattle	2014-05-03	ZV006	Abdon Calderon	-	-
Cattle	2014-05-03	ZV007	Abdon Calderon	+	L borgpetersenii
Cattle	2014-05-03	ZV008	Abdon Calderon	-	-
Cattle	2014-05-03	ZV019	Abdon Calderon	-	-
Cattle	2014-06-14	ZV009	Abdon Calderon	+	L kirschnerii
Cattle	2014-06-14	ZV010	Abdon Calderon	-	-
Cattle	2014-06-14	ZV011	Abdon Calderon	+	L borgpetersenii
Cattle	2014-07-12	ZV012	Abdon Calderon	-	-
Cattle	2014-07-12	ZV013	Abdon Calderon	+	L interrogans (1)
Cattle	2014-07-12	ZV014	Abdon Calderon	-	-
Cattle	2014-07-26	ZV015	Abdon Calderon	-	-
Cattle	2014-08-16	ZV016	Abdon Calderon	+	L interrogans (1)
Cattle	2014-08-16	ZV017	Abdon Calderon	-	-
Cattle	2014-08-16	ZV018	Abdon Calderon	-	-
Cattle	2014-09-13	ZV020	Abdon Calderon	-	-
Cattle	2014-09-13	ZV021	Abdon Calderon	-	-
Cattle	2014-09-13	ZV022	Abdon Calderon	+	L borgpetersenii
Cattle	2014-10-04	ZV023	Abdon Calderon	-	-
Cattle	2014-10-04	ZV024	Abdon Calderon	+	L santarosai
Cattle	2014-10-04	ZV025	Abdon Calderon	-	-
Cattle	2014-11-01	ZV026	Abdon Calderon	+	L santarosai
Cattle	2014-11-01	ZV027	Abdon Calderon	-	-
Cattle	2014-11-01	ZV028	Abdon Calderon	+	L interrogans (1)
Cattle	2014-11-01	ZV029	Abdon Calderon	-	-
Cattle	2014-11-29	ZV030	Abdon Calderon	-	-
Cattle	2014-11-29	ZV031	Abdon Calderon	+	L kirschnerii
Cattle	2014-11-29	ZV032	Abdon Calderon	+	L santarosai
Cattle	2014-11-29	ZV033	Abdon Calderon	-	-
Cattle	2014-12-20	ZV034	Abdon Calderon	+	L borgpetersenii
Cattle	2014-12-20	ZV035	Abdon Calderon	-	-
Cattle	2015-02-14	ZV036	Abdon Calderon	-	-
Cattle	2015-02-14	ZV037	Abdon Calderon	+	L kirschnerii
Cattle	2015-03-07	ZV038	Abdon Calderon	-	-
Cattle	2015-03-07	ZV039	Abdon Calderon	-	-
Cattle	2015-03-28	ZV040	Abdon Calderon	-	-
Cattle	2015-03-28	ZV041	Abdon Calderon	-	-
Cattle	2015-03-28	ZV042	Abdon Calderon	+	L santarosai
Cattle	2015-03-28	ZV043	Abdon Calderon	-	-
Cattle	2015-04-25	ZV044	Abdon Calderon	-	-
Cattle	2015-04-25	ZV045	Abdon Calderon	-	-
Cattle	2015-05-23	ZV046	Abdon Calderon	+	L borgpetersenii
Cattle	2015-05-24	ZV047	Abdon Calderon	+	L borgpetersenii
Cattle	2015-05-25	ZV048	Abdon Calderon	-	-
Rat	2013-12-27	CR014	Abdon Calderon	-	-
Rat	2013-12-27	CR015	Abdon Calderon	-	-
Rat	2014-04-02	CR016	Abdon Calderon	-	-
Rat	2014-04-02	CR017	Abdon Calderon	-	-
Rat	2014-04-02	CR018	Abdon Calderon	-	-
Rat	2014-05-13	CR019	Abdon Calderon	-	-
Rat	2014-05-14	CR020	Abdon Calderon	-	-
Rat	2014-05-14	CR021	Abdon Calderon	-	-
Rat	2014-05-14	CR022	Abdon Calderon	-	-
Rat	2014-05-14	CR023	Abdon Calderon	-	-
Rat	2014-05-14	CR024	Abdon Calderon	-	-
Rat	2014-05-14	CR025	Abdon Calderon	-	-
Rat	2014-05-14	CR026	Abdon Calderon	-	-
Rat	2014-05-15	CR027	Abdon Calderon	-	-
Rat	2014-05-15	CR028	Abdon Calderon	-	-
Rat	2014-05-15	CR029	Abdon Calderon	+	L santarosai
Rat	2014-05-15	CR030	Abdon Calderon	-	-
Rat	2014-05-15	CR031	Abdon Calderon	-	-
Rat	2014-05-15	CR032	Abdon Calderon	-	-
Rat	2014-05-15	CR033	Abdon Calderon	-	-
Rat	2014-05-15	CR034	Abdon Calderon	-	-
Rat	2014-09-16	CR035	Abdon Calderon	-	-
Rat	2014-09-16	CR036	Abdon Calderon	-	-
Rat	2014-09-16	CR037	Abdon Calderon	-	-
Rat	2014-10-15	CR038	Abdon Calderon	-	-
Rat	2014-10-15	CR039	Abdon Calderon	-	-
Rat	2014-10-15	CR040	Abdon Calderon	-	-
Rat	2014-10-15	CR041	Abdon Calderon	-	-
Rat	2014-10-15	CR042	Abdon Calderon	-	-
Rat	2014-11-29	CR043	Abdon Calderon	-	-
Rat	2015-01-15	CR044	Abdon Calderon	-	-
Rat	2015-01-16	CR045	Abdon Calderon	-	-
Rat	2015-01-17	CR046	Abdon Calderon	-	-
Rat	2014-12-09	CR047	Abdon Calderon	-	-
Rat	2015-03-06	CR048	Abdon Calderon	-	-
Rat	2015-03-07	CR049	Abdon Calderon	-	-
Pig	2013-12-27	001.C	Santa Ana	-	-
Pig	2013-12-27	002.C	Santa Ana	-	-
Pig	2013-12-27	003.C	Santa Ana	-	-
Pig	2013-12-27	004.C	Santa Ana	-	-
Pig	2013-12-27	005.C	Santa Ana	-	-
Pig	2013-12-27	006.C	Santa Ana	-	-
Pig	2013-12-27	007.C	Santa Ana	-	-
Pig	2014-01-24	008.C	Santa Ana	-	-
Pig	2014-01-24	009.C	Santa Ana	-	-
Pig	2014-01-24	010.C	Santa Ana	-	-
Pig	2014-02-28	011.C	Santa Ana	-	-
Pig	2014-02-28	012.C	Santa Ana	-	-
Pig	2014-02-28	013.C	Santa Ana	-	-
Pig	2014-02-28	014.C	Santa Ana	-	-
Pig	2014-02-28	015.C	Santa Ana	-	-
Pig	2014-02-28	016.C	Santa Ana	-	-
Pig	2014-03-21	017.C	Santa Ana	-	-
Pig	2014-03-21	018.C	Santa Ana	-	-
Pig	2014-05-02	019.C	Santa Ana	-	-
Pig	2014-05-02	020.C	Santa Ana	-	-
Pig	2014-05-02	021.C	Santa Ana	-	-
Pig	2014-05-23	022.C	Santa Ana	-	-
Pig	2014-05-23	023.C	Santa Ana	-	-
Pig	2014-05-23	024.C	Santa Ana	-	-
Pig	2014-05-23	025.C	Santa Ana	+	L interrogans
Pig	2014-05-23	026.C	Santa Ana	-	-
Pig	2014-06-13	027.C	Santa Ana	-	-
Pig	2014-06-13	028.C	Santa Ana	-	-
Pig	2014-06-13	029.C	Santa Ana	+	intermediate
Pig	2014-06-13	030.C	Santa Ana	-	-
Pig	2014-07-11	LC031	Santa Ana	-	-
Pig	2014-07-11	LC032	Santa Ana	-	-
Pig	2014-08-15	LC033	Santa Ana	+	L borgpetersenii
Pig	2014-08-15	LC034	Santa Ana	-	-
Pig	2014-08-15	LC035	Santa Ana	+	L santarosai
Pig	2014-08-15	LC036	Santa Ana	-	-
Pig	2014-08-15	LC037	Santa Ana	-	-
Pig	2014-09-12	LC038	Santa Ana	-	-
Pig	2014-09-12	LC039	Santa Ana	-	-
Pig	2014-09-12	LC040	Santa Ana	+	L santarosai
Pig	2014-09-12	LC041	Santa Ana	-	-
Pig	2014-10-03	LC042	Santa Ana	-	-
Pig	2014-10-03	LC043	Santa Ana	-	-
Pig	2014-10-03	LC044	Santa Ana	-	-
Pig	2014-10-03	LC045	Santa Ana	-	-
Pig	2014-10-03	LC046	Santa Ana	-	-
Pig	2014-10-03	LC047	Santa Ana	+	L interrogans (2)
Pig	2014-10-31	LC048	Santa Ana	+	L interrogans (1)
Pig	2014-10-31	LC049	Santa Ana	-	-
Pig	2014-10-31	LC050	Santa Ana	+	L interrogans (1)
Pig	2014-10-31	LC051	Santa Ana	+	L santarosai
Pig	2014-11-28	LC052	Santa Ana	-	-
Pig	2014-11-28	LC053	Santa Ana	-	-
Pig	2014-11-28	LC054	Santa Ana	-	-
Pig	2014-12-19	LC055	Santa Ana	-	-
Pig	2014-12-19	LC056	Santa Ana	+	non identified
Pig	2014-12-19	LC057	Santa Ana	+	L borgpetersenii
Pig	2014-12-19	LC058	Santa Ana	-	-
Pig	2014-12-19	LC059	Santa Ana	-	-
Pig	2014-12-19	LC060	Santa Ana	+	non identified
Pig	2014-12-19	LC061	Santa Ana	+	L borgpetersenii
Pig	2015-01-16	LC062	Santa Ana	-	-
Pig	2015-01-16	LC063	Santa Ana	-	-
Pig	2015-01-16	LC064	Santa Ana	+	non identified
Pig	2015-01-16	LC065	Santa Ana	-	-
Pig	2015-01-16	LC066	Santa Ana	-	-
Pig	2015-01-16	LC067	Santa Ana	-	-
Pig	2015-01-16	LC068	Santa Ana	+	non identified
Pig	2015-01-16	LC069	Santa Ana	-	-
Pig	2015-02-13	LC070	Santa Ana	+	intermediate
Pig	2015-02-13	LC071	Santa Ana	+	L interrogans (1)
Pig	2015-02-13	LC072	Santa Ana	-	-
Pig	2015-02-13	LC073	Santa Ana	+	L borgpetersenii
Pig	2015-03-06	LC074	Santa Ana	+	intermediate
Pig	2015-03-06	LC075	Santa Ana	+	non identified
Pig	2015-03-06	LC076	Santa Ana	-	-
Pig	2015-03-06	LC077	Santa Ana	+	non identified
Pig	2015-03-27	LC078	Santa Ana	+	L santarosai
Pig	2015-03-27	LC079	Santa Ana	-	-
Pig	2015-03-27	LC080	Santa Ana	-	-
Pig	2015-03-27	LC081	Santa Ana	-	-
Pig	2015-03-27	LC082	Santa Ana	-	-
Pig	2015-03-27	LC083	Santa Ana	+	L santarosai
Pig	2015-03-27	LC084	Santa Ana	-	-
Pig	2015-03-27	LC085	Santa Ana	-	-
Pig	2015-04-24	LC086	Santa Ana	-	-
Pig	2015-04-24	LC087	Santa Ana	-	-
Pig	2015-04-24	LC088	Santa Ana	+	L interrogans (1)
Pig	2015-04-24	LC089	Santa Ana	-	-
Pig	2015-05-22	LC090	Santa Ana	+	L interrogans (1)
Pig	2015-05-22	LC091	Santa Ana	-	-
Pig	2015-05-22	LC092	Santa Ana	-	-
Pig	2015-05-22	LC093	Santa Ana	-	-
Cattle	2013-12-27	001.V	Santa Ana	-	-
Cattle	2013-12-27	002.V	Santa Ana	-	-
Cattle	2013-12-27	003.V	Santa Ana	-	-
Cattle	2013-12-27	004.V	Santa Ana	-	-
Cattle	2014-01-24	005.V	Santa Ana	-	-
Cattle	2014-01-24	006.V	Santa Ana	-	-
Cattle	2014-01-24	007.V	Santa Ana	-	-
Cattle	2014-01-24	008.V	Santa Ana	-	-
Cattle	2014-02-28	009.V	Santa Ana	-	-
Cattle	2014-02-28	010.V	Santa Ana	-	-
Cattle	2014-02-28	011.V	Santa Ana	+	L santarosai
Cattle	2014-02-28	012.V	Santa Ana	-	-
Cattle	2014-02-28	013.V	Santa Ana	+	L borgpetersenii
Cattle	2014-02-28	014.V	Santa Ana	-	-
Cattle	2014-03-21	015.V	Santa Ana	-	-
Cattle	2014-03-21	016.V	Santa Ana	+	intermediate
Cattle	2014-03-21	017.V	Santa Ana	-	-
Cattle	2014-03-21	018.V	Santa Ana	+	L borgpetersenii
Cattle	2014-03-21	019.V	Santa Ana	-	-
Cattle	2014-03-21	020.V	Santa Ana	-	-
Cattle	2014-05-02	021.V	Santa Ana	-	-
Cattle	2014-05-02	022.V	Santa Ana	+	L kirschnerii
Cattle	2014-05-02	023.V	Santa Ana	-	-
Cattle	2014-05-02	024.V	Santa Ana	-	-
Cattle	2014-05-02	025.V	Santa Ana	-	-
Cattle	2014-05-02	026.V	Santa Ana	-	-
Cattle	2014-05-23	027.V	Santa Ana	-	-
Cattle	2014-05-23	028.V	Santa Ana	-	-
Cattle	2014-05-23	029.V	Santa Ana	-	-
Cattle	2014-05-23	030.V	Santa Ana	-	-
Cattle	2014-05-23	031.V	Santa Ana	-	-
Cattle	2014-05-23	032.V	Santa Ana	-	-
Cattle	2014-06-13	033.V	Santa Ana	+	L kirschnerii
Cattle	2014-06-13	034.V	Santa Ana	-	-
Cattle	2014-06-13	035.V	Santa Ana	-	-
Cattle	2014-06-13	036.V	Santa Ana	+	intermediate
Cattle	2014-06-13	037.V	Santa Ana	-	-
Cattle	2014-06-13	038.V	Santa Ana	-	-
Cattle	2014-07-11	LV039	Santa Ana	+	L noguchii
Cattle	2014-07-11	LV040	Santa Ana	-	-
Cattle	2014-07-11	LV041	Santa Ana	+	L borgpetersenii
Cattle	2014-07-11	LV042	Santa Ana	+	L santarosai
Cattle	2014-07-25	LV043	Santa Ana	-	-
Cattle	2014-08-15	LV044	Santa Ana	-	-
Cattle	2014-08-15	LV045	Santa Ana	-	-
Cattle	2014-08-15	LV046	Santa Ana	+	L noguchii
Cattle	2014-08-15	LV047	Santa Ana	-	-
Cattle	2014-09-12	LV048	Santa Ana	-	-
Cattle	2014-09-12	LV049	Santa Ana	+	L borgpetersenii
Cattle	2014-09-12	LV050	Santa Ana	+	L borgpetersenii
Cattle	2014-09-12	LV051	Santa Ana	+	L interrogans (2)
Cattle	2014-09-12	LV052	Santa Ana	+	L noguchii
Cattle	2014-10-03	LV053	Santa Ana	+	L interrogans (1)
Cattle	2014-10-03	LV054	Santa Ana	-	-
Cattle	2014-10-03	LV055	Santa Ana	-	-
Cattle	2014-10-03	LV056	Santa Ana	+	L interrogans (1)
Cattle	2014-10-03	LV057	Santa Ana	+	L interrogans (1)
Cattle	2014-10-03	LV058	Santa Ana	-	-
Cattle	2014-10-03	LV059	Santa Ana	-	-
Cattle	2014-11-28	LV060	Santa Ana	-	-
Cattle	2014-11-28	LV061	Santa Ana	-	-
Cattle	2014-11-28	LV062	Santa Ana	+	L interrogans (1)
Cattle	2014-11-28	LV063	Santa Ana	+	intermediate
Cattle	2014-12-19	LV064	Santa Ana	-	-
Cattle	2014-12-19	LV065	Santa Ana	-	-
Cattle	2014-12-19	LV066	Santa Ana	-	-
Cattle	2014-12-19	LV067	Santa Ana	-	-
Cattle	2014-12-19	LV068	Santa Ana	-	-
Cattle	2014-12-19	LV069	Santa Ana	-	-
Cattle	2014-12-19	LV070	Santa Ana	+	non identified
Cattle	2015-01-16	LV071	Santa Ana	-	-
Cattle	2015-01-16	LV072	Santa Ana	+	L borgpetersenii
Cattle	2015-01-16	LV073	Santa Ana	+	L interrogans (1)
Cattle	2015-01-16	LV074	Santa Ana	+	L borgpetersenii
Cattle	2015-01-16	LV075	Santa Ana	-	-
Cattle	2015-01-16	LV076	Santa Ana	+	L borgpetersenii
Cattle	2015-01-16	LV077	Santa Ana	-	-
Cattle	2015-02-13	LV078	Santa Ana	-	-
Cattle	2015-02-13	LV079	Santa Ana	-	-
Cattle	2015-02-13	LV080	Santa Ana	-	-
Cattle	2015-02-13	LV081	Santa Ana	+	intermediate
Cattle	2015-02-13	LV082	Santa Ana	+	non identified
Cattle	2015-02-13	LV083	Santa Ana	+	non identified
Cattle	2015-02-13	LV084	Santa Ana	-	-
Cattle	2015-03-06	LV085	Santa Ana	-	-
Cattle	2015-03-06	LV086	Santa Ana	+	L interrogans (1)
Cattle	2015-03-06	LV087	Santa Ana	-	-
Cattle	2015-03-06	LV088	Santa Ana	+	L interrogans (1)
Cattle	2015-03-06	LV089	Santa Ana	+	non identified
Cattle	2015-03-06	LV090	Santa Ana	-	-
Cattle	2015-03-06	LV091	Santa Ana	+	L kirschnerii
Cattle	2015-03-06	LV092	Santa Ana	-	-
Cattle	2015-03-06	LV093	Santa Ana	+	L borgpetersenii
Cattle	2015-03-06	LV094	Santa Ana	+	L interrogans (1)
Cattle	2015-03-27	LV095	Santa Ana	-	-
Cattle	2015-03-27	LV096	Santa Ana	-	-
Cattle	2015-03-27	LV097	Santa Ana	-	-
Cattle	2015-03-27	LV098	Santa Ana	-	-
Cattle	2015-03-27	LV099	Santa Ana	-	-
Cattle	2015-03-27	LV100	Santa Ana	+	L interrogans (1)
Cattle	2015-03-27	LV101	Santa Ana	-	-
Cattle	2015-03-27	LV102	Santa Ana	+	non identified
Cattle	2015-04-24	LV103	Santa Ana	-	-
Cattle	2015-04-24	LV104	Santa Ana	+	L kirschnerii
Cattle	2015-04-24	LV105	Santa Ana	-	-
Cattle	2015-04-24	LV106	Santa Ana	-	-
Cattle	2015-04-24	LV107	Santa Ana	-	-
Cattle	2015-05-22	LV108	Santa Ana	-	-
Cattle	2015-05-22	LV109	Santa Ana	+	L interrogans (1)
Cattle	2015-05-22	LV110	Santa Ana	+	L santarosai
Cattle	2015-05-22	LV111	Santa Ana	-	-
Cattle	2015-05-22	LV112	Santa Ana	-	-
Cattle	2015-05-22	LV113	Santa Ana	+	L santarosai
Cattle	2015-05-22	LV114	Santa Ana	-	-
Cattle	2015-05-22	LV115	Santa Ana	+	L borgpetersenii
Cattle	2015-05-22	LV116	Santa Ana	-	-
Cattle	2015-05-22	LV117	Santa Ana	+	intermediate
Rat	2014-02-06	SA001	Santa Ana	-	-
Rat	2014-02-07	SA002	Santa Ana	-	-
Rat	2014-02-07	SA003	Santa Ana	-	-
Rat	2014-02-11	SA004	Santa Ana	-	-
Rat	2014-03-19	SA005	Santa Ana	-	-
Rat	2014-03-20	SA006	Santa Ana	-	-
Rat	2014-03-20	SA007	Santa Ana	-	-
Rat	2014-03-24	SAR008	Santa Ana	-	-
Rat	2014-03-26	SAR009	Santa Ana	-	-
Rat	2014-03-26	SAR010	Santa Ana	-	-
Rat	2014-03-26	SAR011	Santa Ana	-	-
Rat	2014-03-27	SAR012	Santa Ana	-	-
Rat	2014-03-27	SAR013	Santa Ana	-	-
Rat	2014-03-28	SAR014	Santa Ana	-	-
Rat	2014-03-28	SAR015	Santa Ana	-	-
Rat	2014-05-21	SAR016	Santa Ana	-	-
Rat	2014-05-22	SAR017	Santa Ana	-	-
Rat	2014-05-22	SAR018	Santa Ana	-	-
Rat	2014-05-22	SAR019	Santa Ana	-	-
Rat	2014-05-23	SAR020	Santa Ana	-	-
Rat	2014-05-27	SAR021	Santa Ana	-	-
Rat	2014-05-27	SAR022	Santa Ana	-	-
Rat	2014-05-27	SAR023	Santa Ana	-	-
Rat	2014-05-28	SAR024	Santa Ana	-	-
Rat	2014-05-29	SAR025	Santa Ana	-	-
Rat	2014-05-29	SAR026	Santa Ana	+	intermediate
Rat	2014-05-30	SAR027	Santa Ana	-	-
Rat	2014-05-30	SAR028	Santa Ana	-	-
Rat	2014-05-30	SAR029	Santa Ana	-	-
Rat	2014-05-30	SAR030	Santa Ana	-	-
Rat	2014-05-30	SAR031	Santa Ana	-	-
Rat	2014-09-03	SAR032	Santa Ana	-	-
Rat	2014-09-03	SAR033	Santa Ana	-	-
Rat	2014-09-05	SAR034	Santa Ana	-	-
Rat	2014-09-09	SAR035	Santa Ana	-	-
Rat	2014-09-09	SAR036	Santa Ana	-	-
Rat	2014-09-09	SAR037	Santa Ana	-	-
Rat	2014-09-10	SAR038	Santa Ana	-	-
Rat	2014-09-10	SAR039	Santa Ana	-	-
Rat	2014-09-10	SAR040	Santa Ana	-	-
Rat	2014-09-11	SAR041	Santa Ana	-	-
Rat	2014-10-15	SAR042	Santa Ana	-	-
Rat	2014-10-15	SAR043	Santa Ana	-	-
Rat	2014-11-27	SAR044	Santa Ana	-	-
Rat	2014-11-28	SAR045	Santa Ana	-	-
Rat	2014-11-28	SAR046	Santa Ana	-	-
Rat	2014-11-29	SAR047	Santa Ana	-	-
Rat	2014-11-29	SAR048	Santa Ana	-	-
Rat	2014-11-29	SAR049	Santa Ana	-	-
Rat	2014-11-29	SAR050	Santa Ana	-	-
Rat	2015-01-14	SAR051	Santa Ana	-	-
Rat	2015-01-15	SAR052	Santa Ana	-	-
Rat	2015-01-15	SAR053	Santa Ana	-	-
Rat	2015-01-15	SAR054	Santa Ana	-	-
Rat	2015-01-15	SAR055	Santa Ana	-	-
Rat	2015-01-16	SAR056	Santa Ana	-	-
Rat	2015-01-16	SAR057	Santa Ana	-	-
Rat	2015-01-16	SAR058	Santa Ana	-	-
Rat	2015-01-16	SAR059	Santa Ana	-	-
Rat	2015-03-06	SAR060	Santa Ana	-	-
Rat	2015-03-07	SAR061	Santa Ana	-	-
Rat	2015-04-23	SAR062	Santa Ana	-	-
Rat	2015-04-23	SAR063	Santa Ana	-	-
Rat	2015-04-24	SAR064	Santa Ana	+	L interrogans (1)
Rat	2015-04-25	SAR065	Santa Ana	-	-

## Sheet: Humans
			Urine		Serum
PATIENT ID	Locality	Collection date	Lepto positivity	Genotype	Lepto positivity	Genotype
1	Santa Ana	2013-12-09	-	N/A	-	N/A
2	Santa Ana	2013-12-09	-	N/A	-	N/A
3	Santa Ana	2013-12-09	-	N/A	-	N/A
4	Santa Ana	2013-12-09	-	N/A	-	N/A
5	Santa Ana	2013-12-09	-	N/A	-	N/A
6	Santa Ana	2013-12-09	-	N/A	-	N/A
7	Santa Ana	2013-12-09	-	N/A	-	N/A
8	Santa Ana	2013-12-09	+	L interrogans (1)	-	N/A
9	Santa Ana	2013-12-09	-	N/A	-	N/A
10	Santa Ana	2013-12-10	-	N/A	-	N/A
11	Santa Ana	2013-12-10	-	N/A	-	N/A
12	Santa Ana	2013-12-10	-	N/A	-	N/A
13	Santa Ana	2013-12-10	-	N/A	-	N/A
14	Santa Ana	2013-12-12	-	N/A	-	N/A
15	Santa Ana	2013-12-12	-	N/A	-	N/A
16	Santa Ana	2013-12-12	-	N/A	-	N/A
17	Santa Ana	2013-12-12	-	N/A	-	N/A
18	Santa Ana	2013-12-12	-	N/A	-	N/A
19	Santa Ana	2013-12-12	-	N/A	-	N/A
20	Santa Ana	2013-12-12	-	N/A	-	N/A
21	Santa Ana	2013-12-12	-	N/A	-	N/A
22	Santa Ana	2013-12-12	-	N/A	-	N/A
23	Santa Ana	2013-12-12	-	N/A	-	N/A
24	Santa Ana	2013-12-16	N/A	N/A	-	N/A
25	Santa Ana	2013-12-17	N/A	N/A	-	N/A
26	Santa Ana	2013-12-17	N/A	N/A	-	N/A
27	Santa Ana	2013-12-20	N/A	N/A	-	N/A
28	Santa Ana	2013-12-24	N/A	N/A	-	N/A
29	Santa Ana	2014-01-06	-	N/A	-	N/A
30	Santa Ana	2014-01-14	-	N/A	-	N/A
31	Santa Ana	2014-01-14	-	N/A	-	N/A
32	Santa Ana	2014-01-14	-	N/A	-	N/A
33	Santa Ana	2014-01-14	-	N/A	-	N/A
34	Santa Ana	2014-01-15	-	N/A	-	N/A
35	Santa Ana	2014-01-15	-	N/A	-	N/A
36	Santa Ana	2014-01-16	-	N/A	+	L interrogans (2)
37	Santa Ana	2014-01-16	-	N/A	-	N/A
38	Santa Ana	2014-01-16	N/A	N/A	-	N/A
39	Santa Ana	2014-01-16	N/A	N/A	-	N/A
40	Santa Ana	2014-01-16	N/A	N/A	-	N/A
41	Santa Ana	2014-01-16	N/A	N/A	-	N/A
42	Santa Ana	2014-01-16	N/A	N/A	-	N/A
43	Santa Ana	2014-01-16	N/A	N/A	-	N/A
44	Santa Ana	2014-01-16	N/A	N/A	-	N/A
45	Santa Ana	2014-01-16	N/A	N/A	-	N/A
46	Santa Ana	2014-01-17	-	N/A	-	N/A
47	Santa Ana	2014-01-17	-	N/A	-	N/A
48	Santa Ana	2014-01-17	-	N/A	-	N/A
49	Santa Ana	2014-01-17	-	N/A	-	N/A
50	Santa Ana	2014-01-17	-	N/A	-	N/A
51	Santa Ana	2014-01-17	-	N/A	-	N/A
52	Santa Ana	2014-01-17	-	N/A	-	N/A
53	Santa Ana	2014-01-17	-	N/A	-	N/A
54	Santa Ana	2014-01-17	N/A	N/A	-	N/A
55	Santa Ana	2014-01-17	N/A	N/A	-	N/A
56	Santa Ana	2014-01-17	N/A	N/A	+	L santarosai
57	Santa Ana	2014-01-17	N/A	N/A	-	N/A
58	Santa Ana	2014-01-17	N/A	N/A	-	N/A
59	Santa Ana	2014-01-17	N/A	N/A	-	N/A
60	Santa Ana	2014-01-17	N/A	N/A	-	N/A
61	Santa Ana	2014-01-17	N/A	N/A	-	N/A
62	Santa Ana	2014-01-17	N/A	N/A	-	N/A
63	Santa Ana	2014-01-17	N/A	N/A	-	N/A
64	Santa Ana	2014-01-17	N/A	N/A	-	N/A
65	Santa Ana	2014-01-17	N/A	N/A	-	N/A
66	Santa Ana	2014-01-17	N/A	N/A	-	N/A
67	Santa Ana	2014-01-21	N/A	N/A	-	N/A
68	Santa Ana	2014-01-21	-	N/A	-	N/A
69	Santa Ana	2014-01-21	-	N/A	-	N/A
70	Santa Ana	2014-01-22	-	N/A	-	N/A
71	Santa Ana	2014-01-22	-	N/A	-	N/A
72	Santa Ana	2014-01-23	-	N/A	-	N/A
73	Santa Ana	2014-01-23	-	N/A	-	N/A
74	Santa Ana	2014-01-23	-	N/A	-	N/A
75	Santa Ana	2014-01-23	-	N/A	-	N/A
76	Santa Ana	2014-01-29	-	N/A	-	N/A
77	Santa Ana	2014-01-29	-	N/A	-	N/A
78	Santa Ana	2014-01-29	-	N/A	-	N/A
79	Santa Ana	2014-01-29	-	N/A	-	N/A
80	Santa Ana	2014-01-29	-	N/A	-	N/A
81	Santa Ana	2014-01-29	-	N/A	-	N/A
82	Santa Ana	2014-01-29	-	N/A	+	intermediate
83	Santa Ana	2014-01-31	-	N/A	-	N/A
84	Santa Ana	2014-01-29	-	N/A	N/A	N/A
85	Santa Ana	2014-01-29	-	N/A	N/A	N/A
86	Santa Ana	2014-01-29	-	N/A	N/A	N/A
87	Santa Ana	2014-01-29	-	N/A	N/A	N/A
88	Santa Ana	2014-01-31	-	N/A	N/A	N/A
89	Santa Ana	2014-02-07	-	N/A	-	N/A
90	Santa Ana	2014-02-13	-	N/A	-	N/A
91	Santa Ana	2014-02-13	-	N/A	-	N/A
92	Santa Ana	2014-02-14	-	N/A	-	N/A
93	Santa Ana	2014-02-14	-	N/A	-	N/A
94	Santa Ana	2014-02-23	-	N/A	-	N/A
95	Santa Ana	2014-02-28	-	N/A	-	N/A
96	Santa Ana	2014-02-28	-	N/A	+	L kirschnerii
97	Santa Ana	2014-02-28	-	N/A	-	N/A
98	Santa Ana	2014-03-05	-	N/A	-	N/A
99	Santa Ana	2014-03-12	-	N/A	-	N/A
100	Santa Ana	2014-03-28	-	N/A	-	N/A
101	Santa Ana	2014-03-28	N/A	N/A	-	N/A
102	Santa Ana	2014-03-28	N/A	N/A	-	N/A
103	Santa Ana	2014-04-10	-	N/A	-	N/A
104	Santa Ana	2014-04-10	-	N/A	-	N/A
105	Santa Ana	2014-04-10	-	N/A	+	L santarosai
106	Santa Ana	2014-04-11	-	N/A	-	N/A
107	Santa Ana	2014-04-11	-	N/A	-	N/A
108	Santa Ana	2014-06-02	-	L borgpetersenii	-	N/A
109	Santa Ana	2014-06-02	-	N/A	+	L kirschnerii
110	Santa Ana	2014-06-11	-	N/A	-	N/A
111	Santa Ana	2014-06-27	N/A	N/A	-	N/A
112	Santa Ana	2014-06-27	N/A	N/A	-	N/A
113	Santa Ana	2014-06-27	N/A	N/A	-	N/A
114	Santa Ana	2014-07-01	-	N/A	-	N/A
115	Santa Ana	2014-07-02	-	N/A	-	N/A
116	Santa Ana	2014-07-02	-	N/A	-	N/A
117	Santa Ana	2014-07-02	-	N/A	-	N/A
118	Santa Ana	2014-07-02	-	N/A	-	N/A
119	Santa Ana	2014-07-14	+	L kirschnerii	-	N/A
120	Santa Ana	2014-07-23	+	L interrogans (1)	-	N/A
121	Santa Ana	2014-07-23	-	N/A	-	N/A
122	Santa Ana	2014-07-23	-	N/A	-	N/A
123	Santa Ana	2014-07-23	-	N/A	-	N/A
124	Santa Ana	2014-07-23	-	N/A	-	N/A
125	Santa Ana	2014-07-23	-	N/A	-	N/A
126	Santa Ana	2014-07-23	-	N/A	-	N/A
127	Santa Ana	2014-07-25	-	N/A	-	N/A
128	Santa Ana	2014-07-25	-	N/A	-	N/A
129	Santa Ana	2014-07-25	-	N/A	-	N/A
130	Santa Ana	2014-07-25	-	N/A	N/A	N/A
131	Santa Ana	2014-08-14	-	N/A	-	N/A
132	Santa Ana	2014-08-14	-	N/A	-	N/A
133	Santa Ana	2014-08-14	-	N/A	-	N/A
134	Santa Ana	2014-08-14	+	L santarosai	-	N/A
135	Santa Ana	2014-08-20	-	N/A	-	N/A
136	Santa Ana	2014-08-20	+	L interrogans (1)	-	N/A
137	Santa Ana	2014-08-20	-	N/A	-	N/A
138	Santa Ana	2014-08-20	-	N/A	-	N/A
139	Santa Ana	2014-09-25	-	N/A	-	N/A
140	Santa Ana	2014-09-29	-	N/A	-	N/A
141	Santa Ana	2014-09-30	-	N/A	-	N/A
142	Santa Ana	2014-10-09	-	N/A	-	N/A
143	Santa Ana	2014-10-09	-	N/A	-	N/A
144	Santa Ana	2014-10-10	-	N/A	-	N/A
145	Santa Ana	2014-10-10	-	N/A	-	N/A
146	Santa Ana	2014-10-10	-	N/A	-	N/A
147	Santa Ana	2014-10-10	-	N/A	-	N/A
148	Santa Ana	2014-10-10	-	N/A	-	N/A
149	Santa Ana	2014-10-10	-	N/A	-	N/A
150	Santa Ana	2014-10-10	-	N/A	-	N/A
151	Santa Ana	2015-01-01	+	L santarosai	N/A	N/A
152	Santa Ana	2015-02-11	N/A	N/A	+	L interrogans (1)
153	Santa Ana	2015-02-11	N/A	N/A	-	N/A
154	Santa Ana	2015-02-11	N/A	N/A	-	N/A
155	Santa Ana	2015-02-11	N/A	N/A	-	N/A
156	Santa Ana	2015-02-12	N/A	N/A	-	N/A
157	Santa Ana	2015-02-12	N/A	N/A	-	N/A
158	Santa Ana	2015-02-12	N/A	N/A	-	N/A
159	Santa Ana	2015-02-12	N/A	N/A	-	N/A
160	Santa Ana	2015-02-12	N/A	N/A	-	N/A
161	Santa Ana	2015-02-12	+	L borgpetersenii	-	N/A
162	Santa Ana	2015-02-12	-	N/A	-	N/A
163	Santa Ana	2015-02-12	-	N/A	-	N/A
164	Santa Ana	2015-02-12	-	N/A	-	N/A
165	Santa Ana	2015-03-26	N/A	N/A	-	N/A
166	Santa Ana	2015-03-26	N/A	N/A	-	N/A
167	Santa Ana	2015-03-26	N/A	N/A	-	N/A
168	Santa Ana	2015-03-26	N/A	N/A	-	N/A
169	Santa Ana	2015-03-26	-	N/A	-	N/A
170	Santa Ana	2015-03-26	-	N/A	-	N/A
171	Santa Ana	2015-03-26	-	N/A	-	N/A
172	Santa Ana	2015-03-26	-	N/A	-	N/A
173	Santa Ana	2015-03-26	-	N/A	-	N/A
174	Santa Ana	2015-03-01	+	L santarosai	-	N/A
175	Santa Ana	2015-03-01	-	N/A	-	N/A
176	Santa Ana	2015-03-01	-	N/A	-	N/A
177	Santa Ana	2015-03-01	-	N/A	-	N/A
178	Santa Ana	2015-03-01	-	N/A	-	N/A
179	Santa Ana	2015-03-01	-	N/A	-	N/A
180	Santa Ana	2015-03-01	-	N/A	-	N/A
181	Santa Ana	2015-03-01	-	N/A	-	N/A
182	Santa Ana	2015-03-01	-	N/A	-	N/A
183	Santa Ana	2015-03-01	-	N/A	-	N/A
184	Santa Ana	2015-04-17	-	N/A	N/A	N/A
185	Santa Ana	2015-04-17	-	L interrogans (1)	N/A	N/A
186	Santa Ana	2015-04-20	-	N/A	-	N/A
187	Santa Ana	2015-04-20	-	N/A	-	N/A
188	Santa Ana	2015-04-20	-	N/A	-	N/A
189	Santa Ana	2015-04-20	N/A	N/A	-	N/A
190	Santa Ana	2015-04-21	+	L santarosai	-	N/A
191	Santa Ana	2015-04-21	-	N/A	-	N/A
192	Santa Ana	2015-04-21	+	L interrogans (1)	-	N/A
193	Santa Ana	2015-04-21	+	L kirschnerii	-	N/A
194	Santa Ana	2015-04-21	+	L interrogans (2)	-	N/A
195	Santa Ana	2015-04-21	-	N/A	-	N/A
196	Santa Ana	2015-04-21	-	N/A	-	N/A
197	Santa Ana	2015-04-21	-	N/A	-	N/A
198	Santa Ana	2015-04-21	-	N/A	-	N/A
199	Santa Ana	2015-04-21	-	N/A	-	N/A
200	Santa Ana	2015-04-22	N/A	N/A	-	N/A
201	Santa Ana	2015-04-22	N/A	N/A	-	N/A
202	Santa Ana	2015-04-29	N/A	N/A	-	N/A
203	Santa Ana	2015-05-11	-	N/A	-	N/A
204	Santa Ana	2015-05-11	-	N/A	-	N/A
205	Santa Ana	2015-04-29	-	N/A	N/A	N/A
206	Santa Ana	2015-05-11	-	N/A	-	N/A
207	Santa Ana	2015-05-11	-	N/A	-	N/A
208	Santa Ana	2015-05-11	-	N/A	-	N/A
209	Santa Ana	2015-05-01	N/A	N/A	-	N/A
210	Santa Ana	2015-05-01	N/A	N/A	-	N/A
211	Santa Ana	2015-05-01	N/A	N/A	-	N/A
212	Santa Ana	2015-05-01	N/A	N/A	-	N/A
213	Santa Ana	2015-05-01	N/A	N/A	-	N/A
214	Santa Ana	2015-05-01	N/A	N/A	-	N/A
215	Santa Ana	2015-05-01	N/A	N/A	-	N/A
216	Santa Ana	2015-05-01	N/A	N/A	-	N/A
217	Santa Ana	2015-05-01	N/A	N/A	-	N/A
218	Santa Ana	2015-05-01	N/A	N/A	-	N/A
219	Santa Ana	2015-05-01	N/A	N/A	+	L interrogans (1)
220	Santa Ana	2015-05-01	N/A	N/A	-	N/A
221	Santa Ana	2015-05-01	N/A	N/A	-	N/A
222	Santa Ana	2015-05-01	N/A	N/A	-	N/A
223	Santa Ana	2015-05-01	N/A	N/A	-	N/A
224	Santa Ana	2015-05-01	N/A	N/A	-	N/A
225	Santa Ana	2015-05-01	N/A	N/A	-	N/A
226	Santa Ana	2015-05-01	N/A	N/A	-	N/A
227	Santa Ana	2015-05-01	N/A	N/A	-	N/A
228	Santa Ana	2015-05-01	N/A	N/A	-	N/A
229	Santa Ana	2015-05-01	N/A	N/A	-	N/A
230	Santa Ana	2015-05-01	N/A	N/A	-	N/A
231	Santa Ana	2015-05-01	N/A	N/A	-	N/A
C001	Calderon	2013-12-03	-	N/A	-	N/A
C002	Calderon	2013-12-03	+	L kirschnerii	-	N/A
C003	Calderon	2013-12-05	-	N/A	-	N/A
C004	Calderon	2013-12-05	-	N/A	-	N/A
C005	Calderon	2013-12-24	-	N/A	-	N/A
C006	Calderon	2013-12-26	-	N/A	-	N/A
C007	Calderon	2013-12-26	-	N/A	-	N/A
C008	Calderon	2013-12-26	-	N/A	-	N/A
C009	Calderon	2014-01-06	-	N/A	-	N/A
C010	Calderon	2014-01-06	+	L santarosai	-	N/A
C011	Calderon	2014-01-06	-	N/A	-	N/A
C012	Calderon	2014-01-06	-	N/A	-	N/A
C013	Calderon	2014-01-06	-	N/A	-	N/A
C014	Calderon	2014-01-06	-	N/A	-	N/A
C015	Calderon	2014-01-07	-	N/A	-	N/A
C016	Calderon	2014-01-07	-	N/A	-	N/A
C017	Calderon	2014-01-07	-	N/A	-	N/A
C018	Calderon	2014-01-07	-	N/A	-	N/A
C019	Calderon	2014-01-07	-	N/A	-	N/A
C020	Calderon	2014-01-07	-	N/A	-	N/A
C021	Calderon	2014-01-07	-	N/A	-	N/A
C022	Calderon	2014-01-08	+	L kirschnerii	-	N/A
C023	Calderon	2014-01-08	-	N/A	-	N/A
C024	Calderon	2014-01-10	-	N/A	-	N/A
C025	Calderon	2014-01-10	+	non identified	-	N/A
C026	Calderon	2014-01-10	-	N/A	-	N/A
C027	Calderon	2014-01-13	-	N/A	-	N/A
C028	Calderon	2014-01-13	-	N/A	-	N/A
C029	Calderon	2014-01-13	+	L kirschnerii	-	N/A
C030	Calderon	2014-01-13	-	N/A	-	N/A
C031	Calderon	2014-01-13	-	N/A	-	N/A
C032	Calderon	2014-01-17	-	N/A	-	N/A
C033	Calderon	2014-01-17	-	N/A	-	N/A
C034	Calderon	2014-01-17	-	N/A	-	N/A
C035	Calderon	2014-01-17	-	N/A	-	N/A
C036	Calderon	2014-01-20	-	N/A	-	N/A
C037	Calderon	2014-01-20	-	N/A	-	N/A
C038	Calderon	2014-01-20	-	N/A	-	N/A
C039	Calderon	2014-01-20	-	N/A	-	N/A
C040	Calderon	2014-01-20	-	N/A	-	N/A
C041	Calderon	2014-01-22	-	N/A	+	L kirschnerii
C042	Calderon	2014-01-22	-	N/A	+	L santarosai
C043	Calderon	2014-01-22	-	N/A	+	L kirschnerii
C044	Calderon	2014-01-22	-	N/A	+	L borgpetersenii
C045	Calderon	2014-01-23	-	N/A	+	L borgpetersenii
C046	Calderon	2014-01-23	-	N/A	+	L borgpetersenii
C047	Calderon	2014-01-23	-	N/A	-	N/A
C048	Calderon	2014-01-23	-	N/A	-	N/A
C049	Calderon	2014-01-23	-	N/A	-	N/A
C050	Calderon	2014-01-23	-	N/A	-	N/A
C051	Calderon	2014-01-23	-	N/A	-	N/A
C052	Calderon	2014-01-24	-	N/A	-	N/A
C053	Calderon	2014-01-24	-	N/A	-	N/A
C054	Calderon	2014-01-24	-	N/A	-	N/A
C055	Calderon	2014-01-27	-	N/A	-	N/A
C056	Calderon	2014-01-27	-	N/A	-	N/A
C057	Calderon	2014-01-27	-	N/A	-	N/A
C058	Calderon	2014-01-27	-	N/A	-	N/A
C059	Calderon	2014-01-27	-	N/A	-	N/A
C060	Calderon	2014-01-27	-	N/A	-	N/A
C061	Calderon	2014-01-28	-	N/A	-	N/A
C062	Calderon	2014-01-28	-	N/A	+	intermediate
C063	Calderon	2014-01-28	-	N/A	-	N/A
C064	Calderon	2014-01-28	-	N/A	-	N/A
C065	Calderon	2014-02-03	-	N/A	-	N/A
C066	Calderon	2014-02-03	-	N/A	-	N/A
C067	Calderon	2014-02-03	-	N/A	-	N/A
C068	Calderon	2014-02-03	-	N/A	-	N/A
C069	Calderon	2014-02-03	-	N/A	-	N/A
C070	Calderon	2014-02-03	-	N/A	-	N/A
C071	Calderon	2014-02-05	-	N/A	-	N/A
C072	Calderon	2014-02-05	-	N/A	-	N/A
C073	Calderon	2014-02-05	-	N/A	-	N/A
C074	Calderon	2014-02-05	-	N/A	-	N/A
C075	Calderon	2014-02-05	-	N/A	-	N/A
C076	Calderon	2014-02-07	-	N/A	-	N/A
C077	Calderon	2014-02-07	+	intermediate	-	N/A
C078	Calderon	2014-02-07	-	N/A	-	N/A
C079	Calderon	2014-02-07	-	N/A	-	N/A
C080	Calderon	2014-02-07	-	N/A	-	N/A
C081	Calderon	2014-02-07	-	N/A	-	N/A
C082	Calderon	2014-02-07	-	N/A	-	N/A
C083	Calderon	2014-02-07	-	N/A	-	N/A
C084	Calderon	2014-02-07	-	N/A	-	N/A
C085	Calderon	2014-02-07	-	N/A	-	N/A
C086	Calderon	2014-02-12	-	N/A	-	N/A
C087	Calderon	2014-02-12	-	N/A	-	N/A
C088	Calderon	2014-02-12	-	N/A	-	N/A
C089	Calderon	2014-02-12	-	N/A	-	N/A
C090	Calderon	2014-02-12	-	N/A	-	N/A
C091	Calderon	2014-02-12	-	N/A	-	N/A
C092	Calderon	2014-02-12	-	N/A	-	N/A
C093	Calderon	2014-02-12	-	N/A	-	N/A
C094	Calderon	2014-02-12	-	N/A	-	N/A
C095	Calderon	2014-02-12	-	N/A	-	N/A
C096	Calderon	2014-02-13	-	N/A	-	N/A
C097	Calderon	2014-02-13	-	N/A	-	N/A
C098	Calderon	2014-02-13	-	N/A	-	N/A
C099	Calderon	2014-02-13	-	N/A	-	N/A
C100	Calderon	2014-02-13	-	N/A	-	N/A
C101	Calderon	2014-02-13	-	N/A	-	N/A
C102	Calderon	2014-02-13	-	N/A	-	N/A
C103	Calderon	2014-02-13	-	N/A	-	N/A
C104	Calderon	2014-02-13	-	N/A	-	N/A
C105	Calderon	2014-02-13	-	N/A	-	N/A
C106	Calderon	2014-02-20	-	N/A	-	N/A
C107	Calderon	2014-02-20	+	L kirschnerii	-	N/A
C108	Calderon	2014-02-20	-	N/A	-	N/A
C109	Calderon	2014-02-20	-	N/A	-	N/A
C110	Calderon	2014-02-20	-	N/A	-	N/A
C111	Calderon	2014-02-25	-	N/A	-	N/A
C112	Calderon	2014-02-25	-	N/A	-	N/A
C113	Calderon	2014-02-25	-	N/A	-	N/A
C114	Calderon	2014-02-25	-	N/A	-	N/A
C115	Calderon	2014-02-25	-	N/A	-	N/A
C116	Calderon	2014-02-25	-	N/A	-	N/A
C117	Calderon	2014-02-25	-	N/A	-	N/A
C118	Calderon	2014-02-25	-	N/A	-	N/A
C119	Calderon	2014-02-25	-	N/A	-	N/A
C120	Calderon	2014-02-25	-	N/A	-	N/A
C121	Calderon	2014-02-27	-	N/A	-	N/A
C122	Calderon	2014-03-07	-	N/A	-	N/A
C123	Calderon	2014-03-07	-	N/A	-	N/A
C124	Calderon	2014-03-07	-	N/A	-	N/A
C125	Calderon	2014-03-08	-	N/A	-	N/A
C126	Calderon	2014-03-08	-	N/A	-	N/A
C127	Calderon	2014-03-08	-	N/A	-	N/A
C128	Calderon	2014-03-20	-	N/A	-	N/A
C129	Calderon	2014-03-20	-	N/A	-	N/A
C130	Calderon	2014-03-20	-	N/A	-	N/A
C131	Calderon	2014-03-25	-	N/A	-	N/A
C132	Calderon	2014-03-25	-	N/A	-	N/A
C133	Calderon	2014-03-25	-	N/A	-	N/A
C134	Calderon	2014-03-27	+	L interrogans (2)	-	N/A
C135	Calderon	2014-03-27	+	L interrogans (2)	-	N/A
C136	Calderon	2014-03-27	-	N/A	-	N/A
C137	Calderon	2014-03-27	-	N/A	-	N/A
C138	Calderon	2014-03-31	-	N/A	-	N/A
C139	Calderon	2014-03-31	-	N/A	-	N/A
C140	Calderon	2014-03-31	-	N/A	-	N/A
C141	Calderon	2014-03-31	-	N/A	-	N/A
C142	Calderon	2014-03-31	+	L kirschnerii	-	N/A
C143	Calderon	2014-03-31	-	N/A	-	N/A
C144	Calderon	2014-04-03	-	N/A	-	N/A
C145	Calderon	2014-04-03	-	N/A	-	N/A
C146	Calderon	2014-04-03	-	N/A	-	N/A
C147	Calderon	2014-04-03	-	N/A	-	N/A
C148	Calderon	2014-04-03	+	L borgpetersenii	-	N/A
C149	Calderon	2014-04-03	-	N/A	-	N/A
C150	Calderon	2014-04-11	-	N/A	-	N/A
C151	Calderon	2014-04-11	-	N/A	-	N/A
C152	Calderon	2014-04-11	-	N/A	-	N/A
C153	Calderon	2014-04-11	-	N/A	-	N/A
C154	Calderon	2014-04-11	-	N/A	-	N/A
C155	Calderon	2014-04-11	-	N/A	-	N/A
C156	Calderon	2014-04-11	-	N/A	-	N/A
C157	Calderon	2014-04-11	-	N/A	-	N/A
C158	Calderon	2014-04-24	-	N/A	-	N/A
C159	Calderon	2014-04-24	-	N/A	-	N/A
C160	Calderon	2014-04-24	-	N/A	-	N/A
C161	Calderon	2014-04-24	-	N/A	-	N/A
C164	Calderon	2014-04-24	-	N/A	-	N/A
C165	Calderon	2014-04-24	-	N/A	-	N/A
C166	Calderon	2014-04-24	-	N/A	-	N/A
C167	Calderon	2014-04-24	-	N/A	-	N/A
C168	Calderon	2014-05-02	-	N/A	-	N/A
C169	Calderon	2015-05-01	-	N/A	-	N/A
C170	Calderon	2015-05-01	-	N/A	-	N/A
C171	Calderon	2014-05-19	-	N/A	-	N/A
C172	Calderon	2014-05-19	-	N/A	-	N/A
C173	Calderon	2014-05-19	-	N/A	-	N/A
C174	Calderon	2014-05-19	-	N/A	-	N/A
C175	Calderon	2014-05-19	-	N/A	-	N/A
C176	Calderon	2014-05-19	-	N/A	-	N/A
C177	Calderon	2014-05-20	-	N/A	-	N/A
C178	Calderon	2014-05-20	-	N/A	-	N/A
C179	Calderon	2014-05-20	-	N/A	-	N/A
C180	Calderon	2014-05-20	-	N/A	-	N/A
C181	Calderon	2014-05-20	-	N/A	-	N/A
C182	Calderon	2014-05-21	-	N/A	-	N/A
C183	Calderon	2014-05-21	-	N/A	-	N/A
C184	Calderon	2014-05-21	-	N/A	-	N/A
C185	Calderon	2014-05-21	-	N/A	-	N/A
C186	Calderon	2014-05-21	-	N/A	-	N/A
C187	Calderon	2014-05-21	-	N/A	-	N/A
C188	Calderon	2014-05-22	-	N/A	-	N/A
C189	Calderon	2014-05-22	-	N/A	-	N/A
C190	Calderon	2014-05-22	-	N/A	-	N/A
C191	Calderon	2014-05-22	-	N/A	-	N/A
C192	Calderon	2014-05-22	-	N/A	-	N/A
C193	Calderon	2014-05-22	-	N/A	-	N/A
C194	Calderon	2014-05-22	-	N/A	-	N/A
C195	Calderon	2014-05-22	-	N/A	-	N/A
C196	Calderon	2014-05-22	-	N/A	-	N/A
C197	Calderon	2014-05-22	-	N/A	-	N/A
C202	Calderon	2014-05-28	-	N/A	-	N/A
C203	Calderon	2014-05-28	-	N/A	-	N/A
C204	Calderon	2014-05-29	-	N/A	-	N/A
C205	Calderon	2014-05-29	-	N/A	-	N/A
C206	Calderon	2014-05-29	-	N/A	-	N/A
C207	Calderon	2014-05-29	-	N/A	-	N/A
C208	Calderon	2014-06-02	-	N/A	-	N/A
C209	Calderon	2014-06-02	-	N/A	-	N/A
C210	Calderon	2014-06-02	-	N/A	-	N/A
C211	Calderon	2014-06-02	-	N/A	-	N/A
C212	Calderon	2014-06-02	+	L santarosai	-	N/A
C213	Calderon	2014-06-02	-	N/A	-	N/A
C216	Calderon	2014-06-05	-	N/A	-	N/A
C217	Calderon	2014-06-12	-	N/A	-	N/A
C218	Calderon	2014-06-12	-	N/A	-	N/A
C219	Calderon	2014-06-12	-	N/A	-	N/A
C220	Calderon	2015-06-01	-	N/A	-	N/A
C221	Calderon	2015-06-01	-	N/A	-	N/A
C222	Calderon	2015-06-01	-	N/A	-	N/A
C223	Calderon	2015-06-01	+	L interrogans (2)	-	N/A
C224	Calderon	2015-06-01	+	intermediate	-	N/A
C225	Calderon	2015-06-01	+	L interrogans (1)	-	N/A
C226	Calderon	2015-06-01	+	intermediate	-	N/A
C227	Calderon	2015-06-01	+	intermediate	-	N/A
C228	Calderon	2015-06-01	+	L borgpetersenii	-	N/A
C229	Calderon	2014-07-08	-	N/A	-	N/A
C230	Calderon	2014-07-08	-	N/A	-	N/A
C231	Calderon	2014-07-08	-	N/A	-	N/A
C232	Calderon	2015-07-01	-	N/A	-	N/A
C233	Calderon	2015-07-01	-	N/A	-	N/A
C234	Calderon	2014-07-09	+	L santarosai	-	N/A
C235	Calderon	2014-07-09	+	L interrogans (1)	-	N/A
C236	Calderon	2014-07-09	-	N/A	-	N/A
C237	Calderon	2015-07-01	-	N/A	-	N/A
C238	Calderon	2015-07-01	-	N/A	-	N/A
C240	Calderon	2015-07-01	+	L interrogans (1)	-	N/A
C241	Calderon	2014-07-18	+	L interrogans (2)	-	N/A
C242	Calderon	2014-07-18	-	N/A	-	N/A
C243	Calderon	2014-07-18	-	N/A	-	N/A
C244	Calderon	2014-07-18	-	N/A	-	N/A
C245	Calderon	2014-07-22	-	N/A	-	N/A
C246	Calderon	2014-07-22	+	L borgpetersenii	-	N/A
C247	Calderon	2014-07-22	-	N/A	-	N/A
C248	Calderon	2014-07-22	+	L santarosai	-	N/A
C249	Calderon	2014-07-22	-	N/A	-	N/A
C250	Calderon	2014-07-22	-	N/A	-	N/A
C251	Calderon	2014-07-22	-	N/A	-	N/A
C252	Calderon	2014-07-22	-	N/A	-	N/A
C253	Calderon	2014-07-22	-	N/A	-	N/A
C254	Calderon	2014-07-22	-	N/A	-	N/A
C255	Calderon	2014-07-22	-	N/A	-	N/A
C256	Calderon	2015-08-01	-	N/A	-	N/A
C257	Calderon	2015-08-01	-	N/A	-	N/A
C258	Calderon	2014-08-11	+	L borgpetersenii	-	N/A
C259	Calderon	2014-08-11	-	N/A	-	N/A
C260	Calderon	2014-08-11	-	N/A	-	N/A
C261	Calderon	2014-08-11	+	L interrogans (1)	-	N/A
C262	Calderon	2014-08-11	-	N/A	-	N/A
C263	Calderon	2014-08-11	-	N/A	-	N/A
C264	Calderon	2014-08-11	+	L interrogans (1)	-	N/A
C265	Calderon	2014-08-11	-	N/A	-	N/A
C266	Calderon	2014-08-11	-	N/A	-	N/A
C267	Calderon	2014-09-02	-	N/A	-	N/A
C268	Calderon	2014-09-02	+	L interrogans (1)	-	N/A
C269	Calderon	2014-09-02	-	N/A	-	N/A
C270	Calderon	2014-09-02	-	N/A	-	N/A
C271	Calderon	2014-09-02	-	N/A	-	N/A
C272	Calderon	2014-09-02	+	L kirschnerii	-	N/A
C273	Calderon	2014-09-02	-	N/A	-	N/A
C274	Calderon	2014-09-02	-	N/A	-	N/A
C275	Calderon	2014-09-02	-	N/A	-	N/A
C276	Calderon	2014-09-02	-	N/A	-	N/A
C277	Calderon	2014-09-02	-	N/A	-	N/A
C278	Calderon	2014-09-02	-	N/A	-	N/A
C279	Calderon	2014-09-02	+	L kirschnerii	-	N/A
C280	Calderon	2014-09-02	-	N/A	-	N/A
C281	Calderon	2014-09-05	-	N/A	-	N/A
C282	Calderon	2014-09-05	-	N/A	-	N/A
C283	Calderon	2014-09-05	-	N/A	-	N/A
C284	Calderon	2014-09-05	-	N/A	-	N/A
C285	Calderon	2014-09-05	-	N/A	-	N/A
C286	Calderon	2014-09-05	-	N/A	-	N/A
C287	Calderon	2014-09-05	+	L kirschnerii	-	N/A
C288	Calderon	2014-09-05	-	N/A	-	N/A
C289	Calderon	2014-09-05	+	L kirschnerii	-	N/A
C290	Calderon	2014-09-05	-	N/A	-	N/A
C291	Calderon	2014-09-05	-	N/A	-	N/A
C292	Calderon	2014-09-05	+	L interrogans (1)	-	N/A
C293	Calderon	2014-09-05	-	N/A	-	N/A
C294	Calderon	2014-09-05	-	N/A	-	N/A
C295	Calderon	2014-09-05	-	N/A	-	N/A
C296	Calderon	2014-09-05	-	N/A	-	N/A
C297	Calderon	2015-09-01	+	intermediate	-	N/A
C298	Calderon	2014-09-30	-	N/A	-	N/A
C299	Calderon	2014-09-30	-	N/A	-	N/A
C300	Calderon	2014-09-30	+	L borgpetersenii	-	N/A
C301	Calderon	2014-09-30	-	N/A	-	N/A
C302	Calderon	2014-09-30	-	N/A	-	N/A
C303	Calderon	2014-09-30	-	N/A	-	N/A
C304	Calderon	2014-09-30	-	N/A	-	N/A
C305	Calderon	2014-09-30	-	N/A	-	N/A
C306	Calderon	2014-10-01	-	N/A	-	N/A
C307	Calderon	2014-10-02	-	N/A	-	N/A
C308	Calderon	2014-10-02	+	L santarosai	-	N/A
C309	Calderon	2014-10-02	-	N/A	-	N/A
C310	Calderon	2014-10-02	-	N/A	-	N/A
C311	Calderon	2014-10-02	-	N/A	-	N/A
C312	Calderon	2014-10-02	-	N/A	-	N/A
C313	Calderon	2014-10-02	-	N/A	-	N/A
C314	Calderon	2014-10-02	-	N/A	-	N/A
C315	Calderon	2014-10-02	-	N/A	-	N/A
C316	Calderon	2014-10-02	-	N/A	-	N/A
C317	Calderon	2014-10-02	-	N/A	-	N/A
C318	Calderon	2014-10-02	-	N/A	-	N/A
C319	Calderon	2014-10-02	-	N/A	-	N/A
C320	Calderon	2014-10-02	-	N/A	-	N/A
C321	Calderon	2014-10-02	-	N/A	-	N/A
C322	Calderon	2014-10-02	-	N/A	-	N/A
C323	Calderon	2014-10-02	-	N/A	-	N/A
C324	Calderon	2014-10-02	-	N/A	-	N/A
C325	Calderon	2014-10-02	-	N/A	+	L borgpetersenii
C326	Calderon	2014-10-16	-	N/A	-	N/A
C327	Calderon	2014-10-16	-	N/A	-	N/A
C328	Calderon	2014-10-16	-	N/A	-	N/A
C329	Calderon	2014-10-16	-	N/A	-	N/A
C330	Calderon	2014-10-16	+	L santarosai	-	N/A
C331	Calderon	2014-10-16	+	L interrogans (2)	-	N/A
C332	Calderon	2014-10-24	+	L santarosai	-	N/A
C333	Calderon	2014-10-24	+	L kirschnerii	-	N/A
C334	Calderon	2014-10-24	-	N/A	-	N/A
C335	Calderon	2014-10-24	+	L santarosai	-	N/A
C336	Calderon	2014-10-24	-	N/A	-	N/A
C337	Calderon	2014-10-27	+	L interrogans (1)	-	N/A
C338	Calderon	2014-10-27	-	N/A	-	N/A
C339	Calderon	2014-10-27	-	N/A	-	N/A
C340	Calderon	2014-10-27	+	L kirschnerii	-	N/A
C341	Calderon	2014-10-27	-	N/A	-	N/A
C342	Calderon	2014-10-27	-	N/A	-	N/A
C343	Calderon	2014-10-27	-	N/A	-	N/A
C344	Calderon	2014-10-27	-	N/A	-	N/A
C345	Calderon	2014-10-29	-	N/A	-	N/A
C346	Calderon	2014-10-29	+	intermediate	-	N/A
C347	Calderon	2014-10-29	+	L interrogans (1)	-	N/A
C348	Calderon	2014-10-29	-	N/A	-	N/A
C349	Calderon	2014-10-29	+	L borgpetersenii	-	N/A
C350	Calderon	2014-10-29	-	N/A	-	N/A
C351	Calderon	2014-10-29	-	N/A	-	N/A
C352	Calderon	2014-10-29	-	N/A	-	N/A
C353	Calderon	2014-10-29	-	N/A	-	N/A
C354	Calderon	2014-10-29	-	N/A	-	N/A
C355	Calderon	2014-12-18	-	N/A	-	N/A
C356	Calderon	2014-12-18	-	N/A	-	N/A
C357	Calderon	2014-12-18	-	N/A	-	N/A
C358	Calderon	2014-12-18	+	L interrogans (1)	-	N/A
C359	Calderon	2014-12-18	-	N/A	-	N/A
C360	Calderon	2014-12-18	-	N/A	-	N/A
C361	Calderon	2014-12-18	-	N/A	-	N/A
C362	Calderon	2014-12-18	+	L santarosai	-	N/A
C363	Calderon	2014-12-18	+	L santarosai	-	N/A
C364	Calderon	2014-12-18	-	N/A	-	N/A
C365	Calderon	2014-12-18	-	N/A	-	N/A
C366	Calderon	2014-12-18	-	N/A	-	N/A
C367	Calderon	2014-12-18	-	N/A	-	N/A
C368	Calderon	2014-12-18	-	N/A	-	N/A
C369	Calderon	2014-12-18	-	N/A	-	N/A
C370	Calderon	2014-12-16	-	N/A	-	N/A
C371	Calderon	2014-12-16	+	L kirschnerii	-	N/A
C372	Calderon	2014-12-16	-	N/A	-	N/A
C373	Calderon	2014-12-16	-	N/A	-	N/A
C374	Calderon	2014-12-16	-	N/A	-	N/A
C375	Calderon	2014-12-18	-	N/A	-	N/A
C376	Calderon	2014-12-18	+	L interrogans (1)	-	N/A
C377	Calderon	2014-12-18	-	N/A	-	N/A
C378	Calderon	2014-12-18	+	L interrogans (1)	-	N/A
C379	Calderon	2014-12-18	-	N/A	-	N/A
C380	Calderon	2015-01-07	-	N/A	-	N/A
C381	Calderon	2015-01-08	-	N/A	-	N/A
C382	Calderon	2015-01-13	-	N/A	-	N/A
C383	Calderon	2015-01-13	-	N/A	-	N/A
C384	Calderon	2015-01-13	-	N/A	-	N/A
C385	Calderon	2015-01-13	-	N/A	-	N/A
C386	Calderon	2015-01-13	-	N/A	-	N/A
C387	Calderon	2015-01-15	-	N/A	-	N/A
C388	Calderon	2015-01-15	-	N/A	-	N/A
C389	Calderon	2015-01-15	-	N/A	-	N/A
C390	Calderon	2015-01-15	-	N/A	-	N/A
C391	Calderon	2015-01-15	+	intermediate	-	N/A
C392	Calderon	2015-01-15	+	L interrogans (1)	-	N/A
C393	Calderon	2015-01-21	-	N/A	-	N/A
C394	Calderon	2015-01-21	+	L borgpetersenii	-	N/A
C395	Calderon	2015-01-21	-	N/A	-	N/A
C396	Calderon	2015-01-21	-	N/A	-	N/A
C397	Calderon	2015-01-21	-	N/A	-	N/A
C398	Calderon	2015-01-21	-	N/A	-	N/A
C399	Calderon	2015-01-21	+	L borgpetersenii	-	N/A
C400	Calderon	2015-01-21	-	N/A	-	N/A
C401	Calderon	2015-01-28	-	N/A	-	N/A
C402	Calderon	2015-01-28	+	intermediate	-	N/A
C403	Calderon	2015-01-28	-	N/A	-	N/A
C404	Calderon	2015-01-28	-	N/A	-	N/A
C405	Calderon	2015-01-28	-	N/A	-	N/A
C406	Calderon	2015-01-29	-	N/A	-	N/A
C407	Calderon	2015-01-29	-	N/A	-	N/A
C408	Calderon	2015-02-10	-	N/A	-	N/A
C409	Calderon	2015-02-10	-	N/A	-	N/A
C410	Calderon	2015-02-10	-	N/A	-	N/A
C411	Calderon	2015-02-10	+	L santarosai	-	N/A
C412	Calderon	2015-02-12	-	N/A	-	N/A
C413	Calderon	2015-02-12	+	L santarosai	-	N/A
C414	Calderon	2015-02-23	-	N/A	-	N/A
C415	Calderon	2015-03-02	-	N/A	-	N/A
C416	Calderon	2015-03-02	+	L interrogans (1)	-	N/A
C417	Calderon	2015-03-02	-	N/A	-	N/A
C418	Calderon	2015-03-02	-	N/A	-	N/A
C419	Calderon	2015-03-02	-	N/A	-	N/A
C420	Calderon	2015-03-02	-	N/A	-	N/A
C421	Calderon	2015-03-25	+	L santarosai	-	N/A
C422	Calderon	2015-03-25	-	N/A	-	N/A
C423	Calderon	2015-03-25	+	L interrogans (1)	-	N/A
C424	Calderon	2015-03-25	-	N/A	-	N/A
C425	Calderon	2015-03-25	-	N/A	-	N/A
C426	Calderon	2015-03-25	-	N/A	-	N/A
C427	Calderon	2015-03-25	-	N/A	-	N/A
C428	Calderon	2015-03-25	+	L borgpetersenii	-	N/A
C429	Calderon	2015-04-21	-	N/A	-	N/A
C430	Calderon	2015-04-21	+	L borgpetersenii	-	N/A
C431	Calderon	2015-04-22	+	L interrogans (1)	-	N/A
C432	Calderon	2015-04-22	-	N/A	-	N/A
C433	Calderon	2015-04-22	-	N/A	-	N/A
C434	Calderon	2015-04-22	+	L santarosai	-	N/A
C435	Calderon	2015-04-22	-	N/A	-	N/A
C436	Calderon	2015-05-20	+	L borgpetersenii	-	N/A
C437	Calderon	2015-05-20	-	N/A	-	N/A
C438	Calderon	2015-05-20	+	L santarosai	-	N/A
C439	Calderon	2015-05-20	-	N/A	-	N/A
C440	Calderon	2015-05-20	-	N/A	-	N/A
C441	Calderon	2015-05-27	-	N/A	-	N/A
C443	Calderon	2015-05-29	-	N/A	-	N/A
C444	Calderon	2015-05-29	-	N/A	-	N/A
C445	Calderon	2015-06-01	-	N/A	-	N/A
C446	Calderon	2015-06-01	-	N/A	-	N/A
C447	Calderon	2015-06-01	-	N/A	-	N/A
C448	Calderon	2015-06-02	-	N/A	-	N/A
C449	Calderon	2015-06-02	-	N/A	-	N/A
C450	Calderon	2015-06-02	-	N/A	-	N/A
C451	Calderon	2015-06-02	-	N/A	-	N/A
C452	Calderon	2015-06-02	-	N/A	-	N/A
C453	Calderon	2015-06-02	-	N/A	-	N/A
C454	Calderon	2015-06-02	-	N/A	-	N/A
C455	Calderon	2015-06-02	+	L interrogans (2)	-	N/A
C456	Calderon	2015-06-02	-	N/A	-	N/A
C457	Calderon	2015-06-02	+	L borgpetersenii	-	N/A
