# Supplementary material for: High Leptospira Diversity in Animals and Humans Complicates the Search for Common Reservoirs of Human Disease in Rural Ecuador
Source: PLoS Negl Trop Dis. 2016 Sep 13;10(9):e0004990. doi: 10.1371/journal.pntd.0004990 (PMC5021363; doi:10.1371/journal.pntd.0004990)
Supplement: S6 Table — (XLSX) [file pntd.0004990.s010.xlsx]

## Sheet: Sheet1
		Leptospira genotypes identified after amplicon sequencing of positive samples.
	Identified Species	Site 1				Site 2
		Febrile patients	Cattle	Pigs	Rats	Febrile patients	Cattle	Pigs	Rats
	no ID	1	0	1	0	0	5	6	0
	Intermedia	9	0	0	0	1	4	3	1
	L noguchii	0	0	0	0	0	3	0	0
	L interrogans (2)	6	0	0	0	2	1	1	0
	L interrogans (1)	15	4	0	0	7	10	6	1
	L santarosai	16	4	1	1	6	4	5	0
	L kirschnerii	15	3	0	0	4	5	0	0
	L borgpetersenii	16	6	0	0	2	10	4	0
	Total positive samples	78	17	2	1	22	42	25	2
